# Supplementary material for: A Pathway to Positive Youth Development: Unpacking the Asian American Youth Paradox and Cultural Orientations among Filipino American and Korean American Youth
Source: Children (Basel). 2024 Aug 6;11(8):950. doi: 10.3390/children11080950 (PMC11352463; doi:10.3390/children11080950)
Supplement: Supplementary file 1 [file children-11-00950-s001.zip]

Archive with 1 entries (1 files):
- children-3076480-supplementary.pdf
